# Supplementary material for: Bacterial Coinfection and Superinfection in Respiratory Syncytial Virus-Associated Acute Respiratory Illness: Prevalence, Pathogens, Initial Antibiotic-Prescribing Patterns and Outcomes
Source: Trop Med Infect Dis. 2023 Feb 27;8(3):148. doi: 10.3390/tropicalmed8030148 (PMC10057067; doi:10.3390/tropicalmed8030148)
Supplement: Supplementary file 1 [file tropicalmed-08-00148-s001.zip]

Archive with 1 entries (1 files):
- tropicalmed-2158026-supplementary.pdf
